# Supplementary material for: A description of data sets to determine the innovative diversification capacity of farm households
Source: Data Brief. 2016 Jul 9;8:1088–93. doi: 10.1016/j.dib.2016.07.007 (PMC4970492; doi:10.1016/j.dib.2016.07.007)
Supplement: Supplementary file 2 — Supplementary material [file mmc2.zip]

Archive with 5 entries (5 files):
- Zip File JRS June 27/Table 1a - Farm Households by Category.docx
- Zip File JRS June 27/Table 2 - Agency Interviews.docx
- Zip File JRS June 27/Table 3 -  Issues.docx
- Zip File JRS June 27/Table 4 - Farm Household Interview Schedule.doc
- Zip File JRS June 27/Table 5 - Overview of characteristics of survey participants.doc
